# Supplementary material for: Tinodeslumbardhi sp. nov. (Trichoptera, Psychomyiidae), a new species from the Lumbardhi i Deçanit River in Kosovo
Source: Biodivers Data J. 2025 Jan 20;13:e143104. doi: 10.3897/BDJ.13.e143104 (PMC11773356; doi:10.3897/BDJ.13.e143104)
Supplement: XML Treatment for Tinodes lumbardhi [file BDJ.13.e143104-treatment1.xml]

<!DOCTYPE tp:taxon-treatment
  PUBLIC "-//TaxonX//DTD Taxonomic Treatment Publishing DTD v0 20100105//EN" "tax-treatment-NSO.dtd">
<tp:taxon-treatment xmlns:tp="http://www.plazi.org/taxpub"><tp:treatment-meta><mixed-citation publication-type="journal"><person-group><name><surname>Ibrahimi</surname><given-names>Halil</given-names></name><name><surname>Bilalli</surname><given-names>Astrit</given-names></name><name><surname>Musliu</surname><given-names>Milaim</given-names></name><name><surname>Geci</surname><given-names>Donard</given-names></name><name><surname>Grapci Kotori</surname><given-names>Linda</given-names></name></person-group><article-title><italic><tp:taxon-name><tp:taxon-name-part taxon-name-part-type="genus" reg="Tinodes">Tinodes</tp:taxon-name-part><tp:taxon-name-part taxon-name-part-type="species" reg="lumbardhi">lumbardhi</tp:taxon-name-part></tp:taxon-name></italic> sp. nov. (<tp:taxon-name><tp:taxon-name-part taxon-name-part-type="order">Trichoptera</tp:taxon-name-part></tp:taxon-name>, <tp:taxon-name><tp:taxon-name-part taxon-name-part-type="family">Psychomyiidae</tp:taxon-name-part></tp:taxon-name>), a new species from the Lumbardhi i Deçanit River in Kosovo</article-title><source>Biodivers Data J</source><day>20</day><month>01</month><year>2025</year><volume>13</volume><pub-id pub-id-type="doi">10.3897/BDJ.13.e143104</pub-id></mixed-citation></tp:treatment-meta><tp:nomenclature><tp:taxon-name>
            <object-id xmlns:xlink="http://www.w3.org/1999/xlink" content-type="arpha" xlink:type="simple">4E36CB39-A49F-5545-A950-679D77193272</object-id>
            <tp:taxon-name-part taxon-name-part-type="genus">Tinodes</tp:taxon-name-part>
            <tp:taxon-name-part taxon-name-part-type="species">lumbardhi</tp:taxon-name-part>
          </tp:taxon-name><tp:taxon-authority>Ibrahimi, Bilalli &amp; Musliu</tp:taxon-authority><tp:taxon-status xmlns:xlink="http://www.w3.org/1999/xlink" xlink:type="simple">sp. nov.</tp:taxon-status></tp:nomenclature><tp:treatment-sec sec-type="materials"><title>Materials</title><list list-type="alpha-lower" list-content="occurrences"><list-item><p><bold>Type status:</bold> <named-content xmlns:xlink="http://www.w3.org/1999/xlink" content-type="dwc:typeStatus" xlink:type="simple">Holotype</named-content>. <bold>Occurrence:</bold> lifeStage: <named-content xmlns:xlink="http://www.w3.org/1999/xlink" content-type="dwc:lifeStage" xlink:type="simple">adult</named-content>; occurrenceID: <named-content xmlns:xlink="http://www.w3.org/1999/xlink" content-type="dwc:occurrenceID" xlink:type="simple">B744309F-37E6-59B7-BAE5-688AC4CFD788</named-content>; <bold>Location:</bold> continent: <named-content xmlns:xlink="http://www.w3.org/1999/xlink" content-type="dwc:continent" xlink:type="simple">Europe</named-content>; waterBody: <named-content xmlns:xlink="http://www.w3.org/1999/xlink" content-type="dwc:waterBody" xlink:type="simple">Adriatic Sea Basin</named-content>; country: <named-content xmlns:xlink="http://www.w3.org/1999/xlink" content-type="dwc:country" xlink:type="simple">Kosovo</named-content>; countryCode: <named-content xmlns:xlink="http://www.w3.org/1999/xlink" content-type="dwc:countryCode" xlink:type="simple">XK</named-content>; municipality: <named-content xmlns:xlink="http://www.w3.org/1999/xlink" content-type="dwc:municipality" xlink:type="simple">Deçan</named-content>; locality: <named-content xmlns:xlink="http://www.w3.org/1999/xlink" content-type="dwc:locality" xlink:type="simple">Bellaja Village, sidestream of the Lumbardhi i Deçanit River</named-content>; verbatimCoordinates: <named-content xmlns:xlink="http://www.w3.org/1999/xlink" content-type="dwc:verbatimCoordinates" xlink:type="simple">42.581919°N, 20.200688°E</named-content>; decimalLatitude: <named-content xmlns:xlink="http://www.w3.org/1999/xlink" content-type="dwc:decimalLatitude" xlink:type="simple">42.581919</named-content>; decimalLongitude: <named-content xmlns:xlink="http://www.w3.org/1999/xlink" content-type="dwc:decimalLongitude" xlink:type="simple">20.200688°</named-content>; <bold>Event:</bold> samplingProtocol: <named-content xmlns:xlink="http://www.w3.org/1999/xlink" content-type="dwc:samplingProtocol" xlink:type="simple">UV light trap</named-content>; samplingEffort: <named-content xmlns:xlink="http://www.w3.org/1999/xlink" content-type="dwc:samplingEffort" xlink:type="simple">2 trap-nights</named-content>; eventDate: <named-content xmlns:xlink="http://www.w3.org/1999/xlink" content-type="dwc:eventDate" xlink:type="simple">2024-06-21</named-content>; year: <named-content xmlns:xlink="http://www.w3.org/1999/xlink" content-type="dwc:year" xlink:type="simple">2024</named-content>; month: <named-content xmlns:xlink="http://www.w3.org/1999/xlink" content-type="dwc:month" xlink:type="simple">06</named-content>; day: <named-content xmlns:xlink="http://www.w3.org/1999/xlink" content-type="dwc:day" xlink:type="simple">21</named-content></p></list-item><list-item><p><bold>Type status:</bold> <named-content xmlns:xlink="http://www.w3.org/1999/xlink" content-type="dwc:typeStatus" xlink:type="simple">Paratype</named-content>. <bold>Occurrence:</bold> lifeStage: <named-content xmlns:xlink="http://www.w3.org/1999/xlink" content-type="dwc:lifeStage" xlink:type="simple">adult</named-content>; occurrenceID: <named-content xmlns:xlink="http://www.w3.org/1999/xlink" content-type="dwc:occurrenceID" xlink:type="simple">DD86C4A1-5EBF-5411-AEBF-11B01B56B0C5</named-content>; <bold>Location:</bold> continent: <named-content xmlns:xlink="http://www.w3.org/1999/xlink" content-type="dwc:continent" xlink:type="simple">Europe</named-content>; waterBody: <named-content xmlns:xlink="http://www.w3.org/1999/xlink" content-type="dwc:waterBody" xlink:type="simple">Adriatic Sea Basin</named-content>; country: <named-content xmlns:xlink="http://www.w3.org/1999/xlink" content-type="dwc:country" xlink:type="simple">Kosovo</named-content>; countryCode: <named-content xmlns:xlink="http://www.w3.org/1999/xlink" content-type="dwc:countryCode" xlink:type="simple">XK</named-content>; municipality: <named-content xmlns:xlink="http://www.w3.org/1999/xlink" content-type="dwc:municipality" xlink:type="simple">Deçan</named-content>; locality: <named-content xmlns:xlink="http://www.w3.org/1999/xlink" content-type="dwc:locality" xlink:type="simple">Bellaja Village, sidestream of the Lumbardhi i Deçanit River</named-content>; verbatimCoordinates: <named-content xmlns:xlink="http://www.w3.org/1999/xlink" content-type="dwc:verbatimCoordinates" xlink:type="simple">42.581919°N, 20.200688°E</named-content>; decimalLatitude: <named-content xmlns:xlink="http://www.w3.org/1999/xlink" content-type="dwc:decimalLatitude" xlink:type="simple">42.581919</named-content>; decimalLongitude: <named-content xmlns:xlink="http://www.w3.org/1999/xlink" content-type="dwc:decimalLongitude" xlink:type="simple">20.200688</named-content>; <bold>Event:</bold> samplingProtocol: <named-content xmlns:xlink="http://www.w3.org/1999/xlink" content-type="dwc:samplingProtocol" xlink:type="simple">UV light trap</named-content>; samplingEffort: <named-content xmlns:xlink="http://www.w3.org/1999/xlink" content-type="dwc:samplingEffort" xlink:type="simple">2 trap-nights</named-content>; eventDate: <named-content xmlns:xlink="http://www.w3.org/1999/xlink" content-type="dwc:eventDate" xlink:type="simple">2024-06-21</named-content>; year: <named-content xmlns:xlink="http://www.w3.org/1999/xlink" content-type="dwc:year" xlink:type="simple">2024</named-content>; month: <named-content xmlns:xlink="http://www.w3.org/1999/xlink" content-type="dwc:month" xlink:type="simple">06</named-content>; day: <named-content xmlns:xlink="http://www.w3.org/1999/xlink" content-type="dwc:day" xlink:type="simple">21</named-content></p></list-item></list></tp:treatment-sec><tp:treatment-sec sec-type="Description"><title>Description</title><p>Male (in alcohol). Forewing length 4.7-4.9 mm; head light brown, antennae brown, maxillary palps brown; thorax light brown; legs yellow-brown, number of spurs 2, 4, 4; abdomen dark brown, external genital apparatus light brown to brown.</p><p>Genitalia (Fig. <xref ref-type="fig" rid="F12254130">2</xref>). Sternite IX with longer dorsal rod-shaped portion and square-like ventral portion, proximal margin straight, basally rounded, apex of the ventral part of sternite IX slightly widening, in lateral view. In ventral view, segment IX roughly quadratic in shape. Tergite IX sclerotised dorsally, membranous ventrally. Superior appendages long, thick, sinuate, dilating medially, not reaching the apex of inferior appendages, tapering apically and bearing long setea on the surface. Intermediate appendages consist of a pair of broad dorsal processes, shorter than superior appendages, that nearly encase the phallic organ in a tubular fashion. Each intermediate appendage is equipped with megasetae positioned within well-developed alveoli. Coxopodites of inferior appendages relatively long in lateral view, highest mesally, with convex dorsal and ventral margins and concave proximal margin; in ventral view, fused mesoventrally near the base, inner margin wide and V-shaped. Harpagones simple monolobed, broader basally, apically rounded and turned mesad in lateral view, equally broad and apically truncated, slightly turned inwards in ventral view. The phallic apparatus is positioned within the intermediate appendage processes, apically encircled by a membranous process.</p></tp:treatment-sec><tp:treatment-sec sec-type="Diagnosis"><title>Diagnosis</title><p>Males of <italic><tp:taxon-name><tp:taxon-name-part taxon-name-part-type="genus" reg="Tinodes">Tinodes</tp:taxon-name-part><tp:taxon-name-part taxon-name-part-type="species" reg="lumbardhi">lumbardhi</tp:taxon-name-part></tp:taxon-name></italic> sp. nov. are most similar to <italic><tp:taxon-name><tp:taxon-name-part taxon-name-part-type="genus" reg="Tinodes">Tinodes</tp:taxon-name-part><tp:taxon-name-part taxon-name-part-type="species" reg="kimminsi">kimminsi</tp:taxon-name-part></tp:taxon-name></italic><ext-link xmlns:xlink="http://www.w3.org/1999/xlink" ext-link-type="uri" xlink:href="https://www.gbif.org/species/5053600" xlink:type="simple"> </ext-link>and <italic><tp:taxon-name><tp:taxon-name-part taxon-name-part-type="genus" reg="Tinodes">Tinodes</tp:taxon-name-part><tp:taxon-name-part taxon-name-part-type="species" reg="urdhva">urdhva</tp:taxon-name-part></tp:taxon-name></italic>, but differ in the shapes of segment IX, the coxopodites, harpagones, phallicata and the basal plate process.</p><p>In <italic><tp:taxon-name><tp:taxon-name-part taxon-name-part-type="genus" reg="Tinodes">Tinodes</tp:taxon-name-part><tp:taxon-name-part taxon-name-part-type="species" reg="lumbardhi">lumbardhi</tp:taxon-name-part></tp:taxon-name></italic> sp. nov., segment IX is proximally straight, whereas it is convex in both <italic><tp:taxon-name><tp:taxon-name-part taxon-name-part-type="genus" reg="Tinodes">Tinodes</tp:taxon-name-part><tp:taxon-name-part taxon-name-part-type="species" reg="kimminsi">kimminsi</tp:taxon-name-part></tp:taxon-name></italic> and <italic><tp:taxon-name><tp:taxon-name-part taxon-name-part-type="genus" reg="Tinodes">Tinodes</tp:taxon-name-part><tp:taxon-name-part taxon-name-part-type="species" reg="urdhva">urdhva</tp:taxon-name-part></tp:taxon-name></italic>.</p><p>The coxopodites of <italic><tp:taxon-name><tp:taxon-name-part taxon-name-part-type="genus" reg="Tinodes">Tinodes</tp:taxon-name-part><tp:taxon-name-part taxon-name-part-type="species" reg="lumbardhi">lumbardhi</tp:taxon-name-part></tp:taxon-name></italic> sp. nov. are large and roughly rectangular, with a broad, angled apex in lateral view, unlike those of <italic><tp:taxon-name><tp:taxon-name-part taxon-name-part-type="genus" reg="Tinodes">Tinodes</tp:taxon-name-part><tp:taxon-name-part taxon-name-part-type="species" reg="urdhva">urdhva</tp:taxon-name-part></tp:taxon-name></italic> and <italic><tp:taxon-name><tp:taxon-name-part taxon-name-part-type="genus" reg="Tinodes">Tinodes</tp:taxon-name-part><tp:taxon-name-part taxon-name-part-type="species" reg="kimminsi">kimminsi</tp:taxon-name-part></tp:taxon-name></italic>, which are oviform with an acuminate apex. The harpagones of <italic><tp:taxon-name><tp:taxon-name-part taxon-name-part-type="genus" reg="Tinodes">Tinodes</tp:taxon-name-part><tp:taxon-name-part taxon-name-part-type="species" reg="lumbardhi">lumbardhi</tp:taxon-name-part></tp:taxon-name></italic> sp. nov. are large, basally wide, apically rounded and mesad-turned in lateral view, appearing equally wide and apically truncated in ventral view. In contrast, in <italic><tp:taxon-name><tp:taxon-name-part taxon-name-part-type="genus" reg="Tinodes">Tinodes</tp:taxon-name-part><tp:taxon-name-part taxon-name-part-type="species" reg="urdhva">urdhva</tp:taxon-name-part></tp:taxon-name></italic>, the harpagones are small, upturned in lateral view, with a very wide base and an acuminate apex in ventral view. In <italic><tp:taxon-name><tp:taxon-name-part taxon-name-part-type="genus" reg="Tinodes">Tinodes</tp:taxon-name-part><tp:taxon-name-part taxon-name-part-type="species" reg="kimminsi">kimminsi</tp:taxon-name-part></tp:taxon-name></italic>, the harpagones are large and evenly wide in lateral view, slightly turned downwards, with an apically truncated shape in lateral view; they appear almost straight and apically truncated, in ventral view.</p><p>The apex of the basal plate of the inferior appendages in <italic><tp:taxon-name><tp:taxon-name-part taxon-name-part-type="genus" reg="Tinodes">Tinodes</tp:taxon-name-part><tp:taxon-name-part taxon-name-part-type="species" reg="lumbardhi">lumbardhi</tp:taxon-name-part></tp:taxon-name></italic> sp. nov. is small, ventrally rounded in lateral view, while, in <italic><tp:taxon-name><tp:taxon-name-part taxon-name-part-type="genus" reg="Tinodes">Tinodes</tp:taxon-name-part><tp:taxon-name-part taxon-name-part-type="species" reg="kimminsi">kimminsi</tp:taxon-name-part></tp:taxon-name></italic>, it is large and with a single long pointed ventral process and, in <italic><tp:taxon-name><tp:taxon-name-part taxon-name-part-type="genus" reg="Tinodes">Tinodes</tp:taxon-name-part><tp:taxon-name-part taxon-name-part-type="species" reg="urdhva">urdhva</tp:taxon-name-part></tp:taxon-name></italic>, it is large and has two small ventral pointed processes.</p><p>The megasetae of intermediate appendages in <italic><tp:taxon-name><tp:taxon-name-part taxon-name-part-type="genus" reg="Tinodes">Tinodes</tp:taxon-name-part><tp:taxon-name-part taxon-name-part-type="species" reg="lumbardhi">lumbardhi</tp:taxon-name-part></tp:taxon-name></italic> sp. nov. are arranged as follows: one middle ventral turned upwards, two subapical ventral, one very small seta located between the middle ventral and subapical setae, four apical, one long middle dorsal and six subapical dorsal setae. In <italic><tp:taxon-name><tp:taxon-name-part taxon-name-part-type="genus" reg="Tinodes">Tinodes</tp:taxon-name-part><tp:taxon-name-part taxon-name-part-type="species" reg="kimminsi">kimminsi</tp:taxon-name-part></tp:taxon-name></italic>, there is one middle ventral seta turned upwards, three subapical ventral and three middle dorsal setae; in <italic><tp:taxon-name><tp:taxon-name-part taxon-name-part-type="genus" reg="Tinodes">Tinodes</tp:taxon-name-part><tp:taxon-name-part taxon-name-part-type="species" reg="urdhva">urdhva</tp:taxon-name-part></tp:taxon-name></italic>, there is one middle ventral seta turned downwards, with 2–3 subapical ventral, 3–4 apical and 5–6 subapical dorsal setae.</p><p>In <italic><tp:taxon-name><tp:taxon-name-part taxon-name-part-type="genus" reg="Tinodes">Tinodes</tp:taxon-name-part><tp:taxon-name-part taxon-name-part-type="species" reg="lumbardhi">lumbardhi</tp:taxon-name-part></tp:taxon-name></italic> sp. nov., the phallicata is a simple rod surrounded by a less sclerotised membranous structure and an additional smaller apical membranous structure. In <italic><tp:taxon-name><tp:taxon-name-part taxon-name-part-type="genus" reg="Tinodes">Tinodes</tp:taxon-name-part><tp:taxon-name-part taxon-name-part-type="species" reg="kimminsi">kimminsi</tp:taxon-name-part></tp:taxon-name></italic>, the phallicata is a simple rod encircled by a very broad, less sclerotised membranous structure. In <italic><tp:taxon-name><tp:taxon-name-part taxon-name-part-type="genus" reg="Tinodes">Tinodes</tp:taxon-name-part><tp:taxon-name-part taxon-name-part-type="species" reg="urdhva">urdhva</tp:taxon-name-part></tp:taxon-name></italic>, the phallicata is a simple rod without any surrounding structures.</p><p>In addition, <italic><tp:taxon-name><tp:taxon-name-part taxon-name-part-type="genus" reg="Tinodes">Tinodes</tp:taxon-name-part><tp:taxon-name-part taxon-name-part-type="species" reg="lumbardhi">lumbardhi</tp:taxon-name-part></tp:taxon-name></italic> sp. nov. differs from <italic><tp:taxon-name><tp:taxon-name-part taxon-name-part-type="genus" reg="Tinodes">Tinodes</tp:taxon-name-part><tp:taxon-name-part taxon-name-part-type="species" reg="urdhva">urdhva</tp:taxon-name-part></tp:taxon-name></italic> by having longer and more slender coxopodites in ventral view, as well as a deeper incision. The median ventral processes of the basal plate of the gonopods are also shaped differently between the two species in lateral view. Furthermore, the basal part of the basal plate of the gonopods in <italic><tp:taxon-name><tp:taxon-name-part taxon-name-part-type="genus" reg="Tinodes">Tinodes</tp:taxon-name-part><tp:taxon-name-part taxon-name-part-type="species" reg="lumbardhi">lumbardhi</tp:taxon-name-part></tp:taxon-name></italic> sp. nov. is wider than in <italic><tp:taxon-name><tp:taxon-name-part taxon-name-part-type="genus" reg="Tinodes">Tinodes</tp:taxon-name-part><tp:taxon-name-part taxon-name-part-type="species" reg="urdhva">urdhva</tp:taxon-name-part></tp:taxon-name></italic> in ventral view.</p></tp:treatment-sec><tp:treatment-sec sec-type="Etymology"><title>Etymology</title><p>This species is named after the river where it was discovered. The species epithet, <italic><tp:taxon-name><tp:taxon-name-part taxon-name-part-type="genus" reg="Tinodes"/><tp:taxon-name-part taxon-name-part-type="species" reg="lumbardhi">lumbardhi</tp:taxon-name-part></tp:taxon-name></italic>, is a noun in apposition derived from the Albanian name of the river, meaning 'the white river.' As a noun in apposition, it does not need to conform to Latin grammatical gender.</p></tp:treatment-sec><tp:treatment-sec sec-type="Distribution"><title>Distribution</title><p>Kosovo: Lumbardhi i Deçanit River, Bjeshkët e Nemuna.</p></tp:treatment-sec><tp:treatment-sec sec-type="Ecology"><title>Ecology</title><p>The species was found in a small, shaded stream with minimal water flow. The stream was surrounded by dense, high vegetation that provides near-constant shade, creating a cool and dimly lit environment. The substrate was composed of small rocks, pebbles, sand and a substantial accumulation of fallen leaves and branches, which contribute to a rich layer of organic material on the streambed. This shaded, leaf-littered environment likely plays a significant role in the species’ microhabitat preferences. The species was found in sympatry with the following species: <italic><tp:taxon-name><tp:taxon-name-part taxon-name-part-type="genus" reg="Rhyacophila">Rhyacophila</tp:taxon-name-part><tp:taxon-name-part taxon-name-part-type="species" reg="loxias">loxias</tp:taxon-name-part></tp:taxon-name></italic>, <italic><tp:taxon-name><tp:taxon-name-part taxon-name-part-type="genus" reg="Rhyacophila">Rhyacophila</tp:taxon-name-part><tp:taxon-name-part taxon-name-part-type="species" reg="siparantum">siparantum</tp:taxon-name-part></tp:taxon-name></italic>, <italic><tp:taxon-name><tp:taxon-name-part taxon-name-part-type="genus" reg="Rhyacophila">Rhyacophila</tp:taxon-name-part><tp:taxon-name-part taxon-name-part-type="species" reg="tristis">tristis</tp:taxon-name-part></tp:taxon-name></italic> Pictet, 1834, <italic><tp:taxon-name><tp:taxon-name-part taxon-name-part-type="genus" reg="Philopotamus">Philopotamus</tp:taxon-name-part><tp:taxon-name-part taxon-name-part-type="species" reg="montanus">montanus</tp:taxon-name-part></tp:taxon-name></italic> Donovan, 1813, <italic><tp:taxon-name><tp:taxon-name-part taxon-name-part-type="genus" reg="Polycentropus">Polycentropus</tp:taxon-name-part><tp:taxon-name-part taxon-name-part-type="species" reg="irroratus">irroratus</tp:taxon-name-part></tp:taxon-name></italic> Curtis, 1835, <italic><tp:taxon-name><tp:taxon-name-part taxon-name-part-type="genus" reg="Plectrocnemia">Plectrocnemia</tp:taxon-name-part><tp:taxon-name-part taxon-name-part-type="species" reg="conspersa">conspersa</tp:taxon-name-part></tp:taxon-name></italic> Curtis, 1834, <italic><tp:taxon-name><tp:taxon-name-part taxon-name-part-type="genus" reg="Plectrocnemia">Plectrocnemia</tp:taxon-name-part><tp:taxon-name-part taxon-name-part-type="species" reg="geniculata">geniculata</tp:taxon-name-part></tp:taxon-name></italic> McLachlah, 1871, <italic><tp:taxon-name><tp:taxon-name-part taxon-name-part-type="genus" reg="Tinodes">Tinodes</tp:taxon-name-part><tp:taxon-name-part taxon-name-part-type="species" reg="rostocki">rostocki</tp:taxon-name-part></tp:taxon-name></italic> McLahlan, 1878 and <italic><tp:taxon-name><tp:taxon-name-part taxon-name-part-type="genus" reg="Sericostoma">Sericostoma</tp:taxon-name-part><tp:taxon-name-part taxon-name-part-type="species" reg="flavicorne">flavicorne</tp:taxon-name-part></tp:taxon-name></italic> Schneider, 1845.</p></tp:treatment-sec><tp:treatment-sec><!--Section generated to contain objects referenced in tp:taxon-treatment.--><fig-group id="F12254130" position="float" orientation="portrait"><caption><p>Male genitalia of <italic><tp:taxon-name><tp:taxon-name-part taxon-name-part-type="genus" reg="Tinodes">Tinodes</tp:taxon-name-part><tp:taxon-name-part taxon-name-part-type="species" reg="lumbardhi">lumbardhi</tp:taxon-name-part></tp:taxon-name></italic> sp. nov.:</p></caption><fig id="F12254135" position="float" orientation="portrait"><object-id xmlns:xlink="http://www.w3.org/1999/xlink" content-type="arpha" xlink:type="simple">8C209C4F-0A10-5EB1-945F-7CD078907E2C</object-id><object-id xmlns:xlink="http://www.w3.org/1999/xlink" content-type="doi" xlink:type="simple">10.3897/BDJ.13.e143104.figure2a</object-id><label>Figure 2a.</label><caption><p>Lateral view;</p></caption><graphic xmlns:xlink="http://www.w3.org/1999/xlink" xlink:href="bdj-13-e143104-g002_a.jpg" xlink:type="simple" position="float" orientation="portrait" id="oo_1176670.jpg"><uri content-type="original_file" xlink:type="simple">https://binary.pensoft.net/fig/1176670</uri></graphic></fig><fig id="F12254136" position="float" orientation="portrait"><object-id xmlns:xlink="http://www.w3.org/1999/xlink" content-type="arpha" xlink:type="simple">5EB092E0-3231-5772-ADF3-7F4B785A96B4</object-id><object-id xmlns:xlink="http://www.w3.org/1999/xlink" content-type="doi" xlink:type="simple">10.3897/BDJ.13.e143104.figure2b</object-id><label>Figure 2b.</label><caption><p>Ventral view;</p></caption><graphic xmlns:xlink="http://www.w3.org/1999/xlink" xlink:href="bdj-13-e143104-g002_b.jpg" xlink:type="simple" position="float" orientation="portrait" id="oo_1176671.jpg"><uri content-type="original_file" xlink:type="simple">https://binary.pensoft.net/fig/1176671</uri></graphic></fig><fig id="F12254137" position="float" orientation="portrait"><object-id xmlns:xlink="http://www.w3.org/1999/xlink" content-type="arpha" xlink:type="simple">068D3005-B08B-5E45-BDB7-4A5EF5269C7B</object-id><object-id xmlns:xlink="http://www.w3.org/1999/xlink" content-type="doi" xlink:type="simple">10.3897/BDJ.13.e143104.figure2c</object-id><label>Figure 2c.</label><caption><p>Phallus and intermediate appendages, dorsal view;</p></caption><graphic xmlns:xlink="http://www.w3.org/1999/xlink" xlink:href="bdj-13-e143104-g002_c.jpg" xlink:type="simple" position="float" orientation="portrait" id="oo_1176672.jpg"><uri content-type="original_file" xlink:type="simple">https://binary.pensoft.net/fig/1176672</uri></graphic></fig><fig id="F12254138" position="float" orientation="portrait"><object-id xmlns:xlink="http://www.w3.org/1999/xlink" content-type="arpha" xlink:type="simple">A78E6E52-F788-5972-80EC-F446EA3929C4</object-id><object-id xmlns:xlink="http://www.w3.org/1999/xlink" content-type="doi" xlink:type="simple">10.3897/BDJ.13.e143104.figure2d</object-id><label>Figure 2d.</label><caption><p>Process of basal plate, ventral view;</p></caption><graphic xmlns:xlink="http://www.w3.org/1999/xlink" xlink:href="bdj-13-e143104-g002_d.jpg" xlink:type="simple" position="float" orientation="portrait" id="oo_1176673.jpg"><uri content-type="original_file" xlink:type="simple">https://binary.pensoft.net/fig/1176673</uri></graphic></fig><fig id="F12254139" position="float" orientation="portrait"><object-id xmlns:xlink="http://www.w3.org/1999/xlink" content-type="arpha" xlink:type="simple">072B1C5D-0C5A-5DA1-A2D0-AD6F8ABDBE42</object-id><object-id xmlns:xlink="http://www.w3.org/1999/xlink" content-type="doi" xlink:type="simple">10.3897/BDJ.13.e143104.figure2e</object-id><label>Figure 2e.</label><caption><p>Process of basal plate, lateral view.</p></caption><graphic xmlns:xlink="http://www.w3.org/1999/xlink" xlink:href="bdj-13-e143104-g002_e.jpg" xlink:type="simple" position="float" orientation="portrait" id="oo_1176674.jpg"><uri content-type="original_file" xlink:type="simple">https://binary.pensoft.net/fig/1176674</uri></graphic></fig></fig-group></tp:treatment-sec></tp:taxon-treatment>
